# Supplementary material for: Genetic Variation in the Platelet Endothelial Aggregation Receptor 1 Gene Results in Endothelial Dysfunction
Source: PLoS One. 2015 Sep 25;10(9):e0138795. doi: 10.1371/journal.pone.0138795 (PMC4583223; doi:10.1371/journal.pone.0138795)
Supplement: S5 Table — (XLSX) [file pone.0138795.s006.xlsx]

## Sheet: Sheet1
Cell Line	rs12041331 Genotype	0 Hour Length	6 Hour Length	Length Difference
1	GG	232.868	94.4961	138.372
1	GG	260.698	130.543	130.155
1	GG	314.574	140.93	173.643
1	GG	433.101	242.791	190.31
1	GG	451.628	257.054	194.574
1	GG	538.682	277.364	261.318
1	GG	576.589	436.977	139.612
1	GG	589.69	404.729	184.961
1	GG	643.488	322.636	320.853
1	GG	684.419	498.837	185.581
1	GG	695.969	533.023	162.946
1	GG	716.899	552.558	164.341
1	GG	719.07	521.008	198.062
1	GG	724.651	567.519	157.132
1	GG	728.062	542.868	185.194
1	GG	728.837	562.093	166.744
1	GG	745.194	514.729	230.465
1	GG	863.101	633.876	229.225
2	GG	227.984	157.132	70.8527
2	GG	291.318	198.295	93.0233
2	GG	333.643	210.465	123.178
2	GG	337.752	126.434	211.318
2	GG	346.357	226.667	119.69
2	GG	356.589	248.45	108.14
2	GG	359.07	259.225	99.845
2	GG	363.953	253.101	110.853
2	GG	424.651	278.295	146.357
2	GG	428.605	282.403	146.202
2	GG	435.039	355.039	80
2	GG	462.481	164.264	298.217
2	GG	505.969	393.178	112.791
2	GG	527.442	359.535	167.907
2	GG	531.318	429.147	102.171
2	GG	547.907	413.798	134.109
2	GG	661.24	326.977	334.264
2	GG	669.845	506.512	163.333
3	GG	277.209	201.318	75.8915
3	GG	285.194	225.426	59.7674
3	GG	288.76	225.814	62.9457
3	GG	326.279	254.884	71.3953
3	GG	327.984	217.907	110.078
3	GG	351.938	243.643	108.295
3	GG	354.109	256.279	97.8295
3	GG	391.783	294.341	97.4419
3	GG	395.891	382.868	13.0233
3	GG	437.287	359.535	77.7519
3	GG	439.302	295.426	143.876
3	GG	482.016	385.581	96.4341
3	GG	486.977	415.194	71.7829
3	GG	547.829	454.806	93.0233
3	GG	574.419	365.736	208.682
3	GG	604.806	504.109	100.698
3	GG	606.124	470.233	135.891
3	GG	666.899	502.558	164.341
4	GG	301.163	200.853	100.31
4	GG	339.302	186.822	152.481
4	GG	413.023	247.132	165.891
4	GG	442.946	343.333	99.6124
4	GG	453.721	326.512	127.209
4	GG	483.798	325.581	158.217
4	GG	491.705	398.992	92.7132
4	GG	534.574	424.341	110.233
4	GG	540.775	396.744	144.031
4	GG	571.085	428.217	142.868
4	GG	573.876	423.798	150.078
4	GG	595.504	461.24	134.264
4	GG	597.752	473.256	124.496
4	GG	613.953	482.713	131.24
4	GG	631.783	457.984	173.798
4	GG	645.116	478.605	166.512
4	GG	648.605	482.791	165.814
4	GG	649.457	461.628	187.829
5	GA	383.411	185.581	197.829
5	GA	417.907	217.364	200.543
5	GA	487.907	284.961	202.946
5	GA	493.798	339.302	154.496
5	GA	542.481	313.876	228.605
5	GA	569.302	377.829	191.473
5	GA	577.132	338.45	238.682
5	GA	577.829	421.628	156.202
5	GA	581.395	378.76	202.636
5	GA	602.016	394.264	207.752
5	GA	634.419	414.806	219.612
5	GA	642.171	466.202	175.969
5	GA	662.636	465.969	196.667
5	GA	663.411	482.248	181.163
5	GA	674.264	458.605	215.659
5	GA	676.744	473.953	202.791
5	GA	681.473	458.992	222.481
5	GA	690.93	453.256	237.674
6	GA	248.915	137.132	111.783
6	GA	267.364	136.357	131.008
6	GA	281.473	178.295	103.178
6	GA	286.512	175.969	110.543
6	GA	318.605	219.69	98.9147
6	GA	322.791	222.713	100.078
6	GA	335.659	220.155	115.504
6	GA	351.628	245.969	105.659
6	GA	354.651	233.178	121.473
6	GA	374.341	275.736	98.6047
6	GA	413.798	293.953	119.845
6	GA	415.194	288.295	126.899
6	GA	431.705	305.581	126.124
6	GA	452.558	330.388	122.171
6	GA	524.884	405.271	119.612
6	GA	532.636	389.535	143.101
6	GA	580.775	435.814	144.961
6	GA	589.457	455.891	133.566
7	GA	345.891	189.457	156.434
7	GA	361.318	218.45	142.868
7	GA	362.946	267.829	95.1163
7	GA	383.101	190.93	192.171
7	GA	392.868	251.395	141.473
7	GA	411.24	278.14	133.101
7	GA	436.357	306.589	129.767
7	GA	451.473	282.868	168.605
7	GA	458.992	332.558	126.434
7	GA	464.419	359.38	105.039
7	GA	469.922	314.031	155.891
7	GA	503.178	374.031	129.147
7	GA	528.295	407.442	120.853
7	GA	531.163	362.171	168.992
7	GA	567.209	435.271	131.938
7	GA	582.326	432.713	149.612
7	GA	601.86	510.543	91.3178
7	GA	602.248	470	132.248
8	GA	338.45	213.178	125.271
8	GA	440.31	302.636	137.674
8	GA	482.868	392.403	90.4651
8	GA	491.55	374.806	116.744
8	GA	513.721	378.217	135.504
8	GA	534.109	395.349	138.76
8	GA	549.845	397.674	152.171
8	GA	563.798	353.566	210.233
8	GA	577.364	412.403	164.961
8	GA	579.457	382.558	196.899
8	GA	580.155	383.256	196.899
8	GA	582.093	448.605	133.488
8	GA	607.597	419.457	188.14
8	GA	611.008	417.132	193.876
8	GA	614.884	440.775	174.109
8	GA	676.822	525.426	151.395
8	GA	678.295	556.744	121.55
8	GA	695.969	536.977	158.992
9	AA	298.992	151.628	147.364
9	AA	335.349	210	125.349
9	AA	362.016	168.372	193.643
9	AA	382.636	227.674	154.961
9	AA	402.791	225.891	176.899
9	AA	423.333	222.713	200.62
9	AA	425.659	244.031	181.628
9	AA	426.357	288.605	137.752
9	AA	444.264	211.86	232.403
9	AA	445.116	225.736	219.38
9	AA	445.891	243.876	202.016
9	AA	460.543	273.953	186.589
9	AA	477.519	278.372	199.147
9	AA	481.705	295.271	186.434
9	AA	487.209	260.93	226.279
9	AA	496.977	288.76	208.217
9	AA	500.388	273.566	226.822
9	AA	504.264	280.31	223.953
10	AA	255.426	117.597	137.829
10	AA	267.287	144.961	122.326
10	AA	270.93	135.349	135.581
10	AA	320.775	173.566	147.209
10	AA	355.349	214.651	140.698
10	AA	356.589	231.24	125.349
10	AA	431.318	276.977	154.341
10	AA	431.938	295.116	136.822
10	AA	467.209	299.38	167.829
10	AA	480.155	321.163	158.992
10	AA	500.155	332.481	167.674
10	AA	524.729	369.07	155.659
10	AA	524.961	400.465	124.496
10	AA	545.659	409.922	135.736
10	AA	593.488	479.457	114.031
10	AA	601.008	412.326	188.682
10	AA	606.977	425.969	181.008
10	AA	634.419	496.744	137.674
